# Supplementary material for: RCT evaluation of Skhokho: A holistic school intervention to prevent gender-based violence among South African Grade 8s
Source: PLoS One. 2019 Oct 29;14(10):e0223562. doi: 10.1371/journal.pone.0223562 (PMC6818771; doi:10.1371/journal.pone.0223562)
Supplement: S1 File — (XLSX) [file pone.0223562.s002.xlsx]

## Sheet: Sheet1
Skip Instructions	AudioFemale	AudioMale	Texte	Answer1e	Answer2e	Answer3e	Answer4e	Answer5e	Answer6e	Answer7e	Answer8e	Answer9e	Answer10e
	qe101-f	qe101-m	Are you a boy or a girl?	1. Boy	2. Girl
	qe102-f	qe102-m	What's your date of birth? BREAKBREAK (Enter as DDMMYY)
	qe103-f	qe103-m	Which race group do you consider yourself?	1. Black African	2. Coloured	3. Indian or Asian	4. White	5. Other
	qe104-f	qe104-m	Have you ever repeated a school year (grade) because you failed the exams or assessment?	1. Yes	2. No
	qe105-f	qe105-m	Who is the main woman (mother) in your home?	1. Biological mother	2. Step-mother	3. Foster or adoptive mother	4. Grandmother	5. Aunt	6. Sister or a female cousin	7. No female caregiver
	qe106-f	qe106-m	Who is the main man in your home?	1. Biological father	2. Step-father	3. Foster or adoptive father	4. Grandfather	5. Uncle	6. Brother or a male cousin	7. No adult man at home
	qe107-f	qe107-m	Is your biological father...	1. Living at home with you	2. Living elsewhere	3. No longer alive
	qe108-f	qe108-m	Does your father or main male caregiver work or earn money?	1. Father has a job or earns	2. Father unemployed	3. Main male caregiver earns	4. Main male caregiver unemployed	5. Have no father or male caregiver
	qe109-f	qe109-m	Is your biological mother...	1. Living at home with you	2. Living elsewhere	3. No longer alive
	qe110-f	qe110-m	Does your mother or your main female caregiver work or earn money?	1. Mother has a job or earns	2. Mother unemployed	3. Main female caregiver earns	4. Main female caregiver unemployed	5. Have no mother or female caregiver
	qe111-f	qe111-m	Which of the following best describes your home?	1. Brick house or flat	2. Wendy house or backyard dwelling	3. Home in an informal settlement
	qe112-f	qe112-m	Are you a member of any clubs or groups or societies?	1. Yes	2. No
	qe113-f	qe113-m	Are you active in church or your place of worship?	1. Yes	2. No
	qe114-f	qe114-m	Do you have a hobby?	1. Yes	2. No
	qe115-f	qe115-m	When not in school, how much time do you usually spend 'hanging out' with friends each week?	1. Most of the time	2. Much time, but I have chores or homework too	3. Some of the time, as I have many other things to do	4. Very little time
	qe116-f	qe116-m	Are you given any pocket money? How much do you usually get per week?	1. None	2. Under R20	3. R21-49	4. R50-99	5. R100 or more
	qe002_INS-f	qe002_INS-m	For the following statements please indicate what you think of them, whether you Strongly agree, Agree, Disagree or Strongly disagree with each of them.
	qe117-f	qe117-m	I have a loving relationship with my mother/ female caregiver	1. Strongly agree	2. Agree	3. Disagree	4. Strongly disagree	5. No mother/female caregiver
	qe118-f	qe118-m	My mother/ female caregiver does everything she can to support me	1. Strongly agree	2. Agree	3. Disagree	4. Strongly disagree	5. No mother/female caregiver
	qe119-f	qe119-m	My mother/ female caregiver is always there for me	1. Strongly agree	2. Agree	3. Disagree	4. Strongly disagree	5. No mother/female caregiver
	qe120-f	qe120-m	If I have a problem I know I can talk to my mother/ female caregiver	1. Strongly agree	2. Agree	3. Disagree	4. Strongly disagree	5. No mother/female caregiver
	qe121-f	qe121-m	My father/ male caregiver does everything he can to support me.	1. Strongly agree	2. Agree	3. Disagree	4. Strongly disagree	5. No father/male caregiver
	qe122-f	qe122-m	My father / male caregiver is always there for me	1. Strongly agree	2. Agree	3. Disagree	4. Strongly disagree	5. No father/male caregiver
	qe123-f	qe123-m	If I have a problem I know I can talk to my father/ male caregiver	1. Strongly agree	2. Agree	3. Disagree	4. Strongly disagree	5. No father/male caregiver
	qe124-f	qe124-m	How often does one of your parents or caregivers ask how was your day or how was school?	1. Everyday	2. Each week	3. At least once a month	4. Sometimes but not each month	5. Never
	qe125-f	qe125-m	How often does one of your parents or caregivers ask about your grades or what you are learning at school?	1. Everyday	2. Each week	3. At least once a month	4. Sometimes but not each month	5. Never
	qe126-f	qe126-m	How often does one of your parents or caregivers ask how you are feeling or whether anything bothers you?	1. Everyday	2. Each week	3. At least once a month	4. Sometimes but not each month	5. Never
	qe127-f	qe127-m	How often does one of your parents or caregivers listen to you talk about your friends?	1. Everyday	2. Each week	3. At least once a month	4. Sometimes but not each month	5. Never
	qe128-f	qe128-m	How often does one of your parents ask you about your girlfriend or boyfriend and what you do when you get together, or else whether there is someone you fancy?	1. Everyday	2. Each week	3. At least once a month	4. Sometimes but not each month	5. Never
	qe129-f	qe129-m	How often do you talk to your parent or a caregiver about HIV or AIDS?	1. Often	2. Sometimes	3. Rarely	4. Never
	qe130-f	qe130-m	If you tried to ask your parent or a caregiver a question about sex how embarrassed would you be?	1. Very embarrased	2. Somewhat embarrassed	3. Not embarrassed at all
	qe003_INS-f	qe003_INS-m	The next questions are about your experiences at school and your school friends. Please could you think about them and tell us if you strongly agree, agree, disagree or strongly disagree.
	qe131-f	qe131-m	I do not care much about school and homework	1. Strongly agree	2. Agree	3. Disagree	4. Strongly disagree
	qe132-f	qe132-m	I do not try to do my best at school because that is not cool	1. Strongly agree	2. Agree	3. Disagree	4. Strongly disagree
	qe133-f	qe133-m	I do not find school subjects interesting because it’s just school	1. Strongly agree	2. Agree	3. Disagree	4. Strongly disagree
	qe134-f	qe134-m	My parents or care givers do not care how well I do at school	1. Strongly agree	2. Agree	3. Disagree	4. Strongly disagree
	qe004_INS-f	qe004_INS-m	Now we have questions that ask you about things you may have experienced in your life up to now, happy and sad or painful. Please remember that everything your say is strictly confidential. Please indicate whether each of the following have happened and if so, how recently?
	qe135-f	qe135-m	I have been told I am beautiful or good by someone in my family	1. In the last 6 months	2. Between 6 and 12 months ago	3. Before the last 12 months	4. Never
	qe136-f	qe136-m	I have been encouraged to make something of my life by someone in my family	1. In the last 6 months	2. Between 6 and 12 months ago	3. Before the last 12 months	4. Never
	qe137-f	qe137-m	I have been told I am lazy or stupid or ugly by someone in my family	1. In the last 6 months	2. Between 6 and 12 months ago	3. Before the last 12 months	4. Never
	qe138-f	qe138-m	I have been insulted or humiliated by someone in my family in front of other people	1. In the last 6 months	2. Between 6 and 12 months ago	3. Before the last 12 months	4. Never
	qe139-f	qe139-m	I have spent time outside the home and none of the adults at home knew where I was	1. In the last 6 months	2. Between 6 and 12 months ago	3. Before the last 12 months	4. Never
	qe140-f	qe140-m	One or both of my parents has been, or is, too drunk or high to take care of me	1. In the last 6 months	2. Between 6 and 12 months ago	3. Before the last 12 months	4. Never
	qe141-f	qe141-m	I have had to stay in different homes with different people	1. In the last 6 months	2. Between 6 and 12 months ago	3. Before the last 12 months	4. Never
	qe142-f	qe142-m	I have seen or heard my mother beaten by her husband or boyfriend	1. In the last 6 months	2. Between 6 and 12 months ago	3. Before the last 12 months	4. Never
	qe143-f	qe143-m	I have been punished at home by being beaten every day or every week	1. In the last 6 months	2. Between 6 and 12 months ago	3. Before the last 12 months	4. Never
	qe144-f	qe144-m	I have been beaten at home with a belt or stick or whip or something else hard	1. In the last 6 months	2. Between 6 and 12 months ago	3. Before the last 12 months	4. Never
	qe145-f	qe145-m	I have been beaten so hard at home that it left a mark or bruise	1. In the last 6 months	2. Between 6 and 12 months ago	3. Before the last 12 months	4. Never
	qe146-f	qe146-m	Someone made me touch his or her private parts when I did not want to	1. In the last 6 months	2. Between 6 and 12 months ago	3. Before the last 12 months	4. Never
	qe147-f	qe147-m	Someone has touched my thighs, buttocks, breasts or genitals when I did not want him or her to	1. In the last 6 months	2. Between 6 and 12 months ago	3. Before the last 12 months	4. Never
	qe148-f	qe148-m	Someone made me show them parts of my body without clothes on or made me look at them naked when I did not want to	1. In the last 6 months	2. Between 6 and 12 months ago	3. Before the last 12 months	4. Never
	qe149-f	qe149-m	I have had sex with someone because I was threatened or frightened or forced	1. In the last 6 months	2. Between 6 and 12 months ago	3. Before the last 12 months	4. Never
	qe005_INS-f	qe005_INS-m	Now we will ask you about your views on life and particularly on relations between men and women in society. Think about the statements and indicate whether you strongly agree, agree, disagree or strongly disagree with each of them.
	qe150a-f	qe150a-m	My family thinks that if someone insults a man he should be prepared to physically fight to defend his honour	1. Strongly agree	2. Agree	3. Disagree	4. Strongly disagree
	qe150b-f	qe150b-m	My friends think that if someone insults a man he should be prepared to physically fight to defend his honour	1. Strongly agree	2. Agree	3. Disagree	4. Strongly disagree
	qe150c-f	qe150c-m	I think that if someone insults a man he should be prepared to physically fight to defend his honour	1. Strongly agree	2. Agree	3. Disagree	4. Strongly disagree
	qe151a-f	qe151a-m	My family thinks that if a wife does something wrong her husband has the right to punish her	1. Strongly agree	2. Agree	3. Disagree	4. Strongly disagree
	qe151b-f	qe151b-m	My friends think that if a wife does something wrong her husband has the right to punish her	1. Strongly agree	2. Agree	3. Disagree	4. Strongly disagree
	qe151c-f	qe151c-m	I think that if a wife does something wrong her husband has the right to punish her	1. Strongly agree	2. Agree	3. Disagree	4. Strongly disagree
	qe152a-f	qe152a-m	My family thinks that there are times when a woman deserves to be beaten	1. Strongly agree	2. Agree	3. Disagree	4. Strongly disagree
	qe152b-f	qe152b-m	My friends think that there are times when a woman deserves to be beaten	1. Strongly agree	2. Agree	3. Disagree	4. Strongly disagree
	qe152c-f	qe152c-m	I think that there are times when a woman deserves to be beaten	1. Strongly agree	2. Agree	3. Disagree	4. Strongly disagree
	qe153a-f	qe153a-m	My family thinks that if a girl dresses sexy or gets drunk she is inviting men to rape her	1. Strongly agree	2. Agree	3. Disagree	4. Strongly disagree
	qe153b-f	qe153b-m	My friends think that if a girl dresses sexy or gets drunk she is inviting men to rape her	1. Strongly agree	2. Agree	3. Disagree	4. Strongly disagree
	qe153c-f	qe153c-m	I think that if a girl dresses sexy or gets drunk she is inviting men to rape her	1. Strongly agree	2. Agree	3. Disagree	4. Strongly disagree
	qe154a-f	qe154a-m	My family thinks that when a woman is raped, she is usually to blame for putting herself in that situation	1. Strongly agree	2. Agree	3. Disagree	4. Strongly disagree
	qe154b-f	qe154b-m	My friends think that when a woman is raped, she is usually to blame for putting herself in that situation	1. Strongly agree	2. Agree	3. Disagree	4. Strongly disagree
	qe154c-f	qe154c-m	I think that when a woman is raped, she is usually to blame for putting herself in that situation	1. Strongly agree	2. Agree	3. Disagree	4. Strongly disagree
	qe155-f	qe155-m	If you compare your home, money and nice things with those of your peers would you say you are better off, the same, or less well off?	1. Much better off	2. A little better off	3. The same	4. A little less well off	5. Much less well off
	qe156-f	qe156-m	Thinking about how happy you are would you say you are better off, the same, or less well off?	1. Much better off	2. A little better off	3. The same	4. A little less well off	5. Much less well off
	qe006_INS-f	qe006_INS-m	Think about how you see yourself. If the following statements do not describe you at all well please mark the number 1 and if they describe you very well mark the number 5. If you think they partly describe you chose a number between 1 and 5 that you think shows this.
	qe157-f	qe157-m	I often have tender, concerned feelings for people less fortunate than me.	1. Doesn't describe me well	2. 2	3. 3	4. 4	5. Describes me well
	qe158-f	qe158-m	When I see someone being taken advantage of, I feel protective towards them.	1. Doesn't describe me well	2. 2	3. 3	4. 4	5. Describes me well
	qe159-f	qe159-m	I am often touched by things that I see happen	1. Doesn't describe me well	2. 2	3. 3	4. 4	5. Describes me well
	qe160-f	qe160-m	I would describe myself as a pretty soft-hearted person	1. Doesn't describe me well	2. 2	3. 3	4. 4	5. Describes me well
	qe007_INS-f	qe007_INS-m	The following statements are about some of the things that you may do at your school. We would like to know if you strongly agree, agree, disagree or strongly disagree with each statement.
	qe161-f	qe161-m	I like to make fun of others at school, especially the weak ones	1. Strongly agree	2. Agree	3. Disagree	4. Strongly disagree
	qe162-f	qe162-m	I like to think that I am someone some others might be scared of	1. Strongly agree	2. Agree	3. Disagree	4. Strongly disagree
	qe163-f	qe163-m	I like to make life difficult for our teachers by doing what I feel like no matter what they say	1. Strongly agree	2. Agree	3. Disagree	4. Strongly disagree
	qe008_INS-f	qe008_INS-m	Next we have statements about your school. Please indicate if you strongly agree, agree, disagree or strongly disagree that the statement is true for your school. Remember your answers are confidential.
	qe164-f	qe164-m	Teachers ignore fighting at school	1. Strongly agree	2. Agree	3. Disagree	4. Strongly disagree
	qe165-f	qe165-m	Teachers know that some of the boys and girls are picked on at school but they don't do anything	1. Strongly agree	2. Agree	3. Disagree	4. Strongly disagree
	qe166-f	qe166-m	Teachers support the boys and girls at school who tease others	1. Strongly agree	2. Agree	3. Disagree	4. Strongly disagree
	qe167-f	qe167-m	Teachers can seriously pick on children and tease them at school	1. Strongly agree	2. Agree	3. Disagree	4. Strongly disagree
	qe168-f	qe168-m	If a teacher fancies a school girl he finds a way to let her know it	1. Strongly agree	2. Agree	3. Disagree	4. Strongly disagree
	qe169-f	qe169-m	Teachers often flirt with the learners	1. Strongly agree	2. Agree	3. Disagree	4. Strongly disagree
	qe170-f	qe170-m	Teachers are often late for class or miss lessons	1. Strongly agree	2. Agree	3. Disagree	4. Strongly disagree
	qe171-f	qe171-m	Teachers often shout and threaten us	1. Strongly agree	2. Agree	3. Disagree	4. Strongly disagree
	qe172-f	qe172-m	Teachers often prefer to ask others to punish learners for them rather than imposing discipline themselves	1. Strongly agree	2. Agree	3. Disagree	4. Strongly disagree
	qe173-f	qe173-m	A teacher might beat you or physically punish you at our school	1. Strongly agree	2. Agree	3. Disagree	4. Strongly disagree
	qe174-f	qe174-m	In the past 6 months were you ever beaten by a teacher?	1. Yes	2. No
	qe175-f	qe175-m	In the past 6 months were you ever beaten or physically punished by a parent?	1. Yes	2. No
	qe176-f	qe176-m	How often do you usually drink alcohol?	1. Every week	2. Each month	3. Less than once a month	4. Less than once in year	5. I have never drank alcohol
	qe177-f	qe177-m	How often have you used dagga or benzene or something else to make you high?	1. Every week	2. Each month	3. Less than once a month	4. Less than once in year	5. Never
	qe178-f	qe178-m	I am under pressure to say there is someone I fancy because all my friends do	1. Strongly agree	2. Agree	3. Disagree	4. Strongly disagree
	qe179-f	qe179-m	I am under pressure from my friends to start dating or get a new boyfriend/girlfriend	1. Strongly agree	2. Agree	3. Disagree	4. Strongly disagree
	qe180-f	qe180-m	I am left out if I do not have a boyfriend or girlfriend because all my friends have one	1. Strongly agree	2. Agree	3. Disagree	4. Strongly disagree
	qe181-f	qe181-m	I feel I have to have sex because all my friends are doing it	1. Strongly agree	2. Agree	3. Disagree	4. Strongly disagree
	qe182-f	qe182-m	Sexually, are you attracted to boys or girls, both or you are not sure?	1. Boys	2. Girls	3. Both	4. Not sure
	qe009_INS-f	qe009_INS-m	The next questions are about boyfriends or girlfriends. These are quite personal questions, but please remember that everything you say is important for us to better understand the lives of Grade 8 learners like yourself.
If qe183=2 & qe101=2 go to: qe222 OR If qe183=2 & qe101=1 go to: qe238	qe183-f	qe183-m	Have you ever had a boyfriend or girlfriend?	1. Yes	2. No
	qe184-f	qe184-m	Do you just text or chat, or meet your boyfriend(s) or girlfriend(s) at school or spend time together outside school?	1. Talk or text on the phone	2. Chat at school	3. Spend time together out of school
	qe185-f	qe185-m	Have you ever spent time together when it was just you and your boyfriend or girlfriend and no one else?	1. Yes	2. No
	qe186-f	qe186-m	Have you ever kissed or petted a boy or a girl?	1. Yes	2. No
	qe187-f	qe187-m	Have you ever had sex or done anything else sexual with a boy or girl?	1. Yes	2. No
	qe188-f	qe188-m	Have you ever had sex during which the penis enters the vagina?	1. Yes	2. No
If qe188=2 & qe189=2 go to: qe012_INS	qe189-f	qe189-m	Have you ever had anal sex during which the penis enters the anus?	1. Yes	2. No
	qe190-f	qe190-m	How old were you when you first had sex? BREAKBREAK (Enter Age in years as 2 digits)
	qe191-f	qe191-m	How would you describe your first sexual experience?	1. I was willing	2. I was persuaded	3. I was tricked	4. I was forced	5. I was raped
	qe192-f	qe192-m	Who did you have sex with the first time?	1. A boyfriend or girlfriend	2. A friend	3. Someone I knew for a day or less	4. A family member	5. Someone I knew but he was not a friend	6. Someone I didn't know
	qe193-f	qe193-m	How many different people have you had sex with?	1. 1	2. 2	3. 3	4. 4	5. 5	6. 6 or more
	qe194-f	qe194-m	How many different people have you had sex with in the last three months?	1. none	2. 1	3. 2	4. 3	5. 4 or more
	qe195-f	qe195-m	Have you ever had sex with anybody because you expected or hoped they would give you money or something else?	1. I got money or gifts or transport	2. I got food or drink or had a good time	3. No
	qe196-f	qe196-m	How would you describe your last sex partner?	1. A boyfriend or girlfriend	2. A friend	3. Someone I knew for a day or less	4. A family member	5. Someone I knew but he was not a friend	6. Someone I didn't know
	qe197-f	qe197-m	When did you last have sex?	1. Last week	2. 2-3 weeks ago	3. A month ago	4. 2-3 months ago	5. More than 3 months ago
	qe198-f	qe198-m	Did you or your partner use a condom or contraception the last time you had sex?	1. Condom	2. Contraception injection or pill	3. Condom and contraception injection or pill	4. Other method	5. None
	qe199-f	qe199-m	In the last 6 months, how often have you used condoms for sex?	1. Always	2. Sometimes but not for every round	3. I have done so, but mostly there is no condom	4. Never
	qe200-f	qe200-m	Have you ever been pregnant or made a girl pregnant?	1. Yes	2. No
	qe012_INS-f	qe012_INS-m	The next set of questions will ask about how often you talk about certain things with your boyfriend /girlfriend. For each please indicate whether you do very often, sometimes, very seldom or not at all
if qe201=5 go to: qe205	qe201-f	qe201-m	Would you describe your relationship with your current boyfriend or girlfriend as very good, good, OK or not good?	1. Very good	2. Good	3. OK	4. Not good	5. no current girl or boyfriend
	qe202-f	qe202-m	Does your current partner have any other partners?	1. Definitely yes	2. Probably yes	3. Probably not	4. Definitely not
	qe203-f	qe203-m	Are you the main partner of your current partner?	1. Yes	2. No
	qe204-f	qe204-m	In the past month, how often do you and your boyfriend or girlfriend talk about your hopes and dreams?	1. Very often	2. Sometimes	3. Very seldom	4. Not at all
	qe205-f	qe205-m	In the past month, how often do you and your boyfriend or girlfriend talk about how you both feel about things at home?	1. Very often	2. Sometimes	3. Very seldom	4. Not at all
	qe206-f	qe206-m	In the past month, how often do you and your boyfriend or girlfriend talk about problems at school or other problems?	1. Very often	2. Sometimes	3. Very seldom	4. Not at all
	qe207-f	qe207-m	In the past month, how often did you and your boyfriend or girlfriend talk about how you feel about physical intimacy (kissing or touching) or having sex?	1. Very often	2. Sometimes	3. Very seldom	4. Not at all
If qe101=1 go to: qe017_INS	qe208-f	qe208-m	In the past month, how often did you and your boyfriend or girlfriend talk about making sure you are both feeling safe in your relationship?	1. Very often	2. Sometimes	3. Very seldom	4. Not at all
	qe015_INS-f	qe015_INS-m	There are now a few more questions about your relationships. Remember that everything you share here will be used for research purposes only.
	qe209-f	qe209-m	In the past 12 months has a boyfriend insulted you or made you feel bad about yourself? How often has this happened?	1. Never	2. Once	3. More than once
	qe210-f	qe210-m	In the past 12 months has a boyfriend made fun of or humiliated you in front of other people? How often has this happened?	1. Never	2. Once	3. More than once
	qe211-f	qe211-m	In the past 12 months has a boyfriend threatened to hurt you or done things to scare or intimidate you on purpose for example by the way he looked at you, by yelling and smashing things? How often has it happened?	1. Never	2. Once	3. More than once
	qe212-f	qe212-m	Has your boyfriend done any of these things to you in the past 6 months?	1. Yes	2. No	3. No boyfriend in last 6 months
	qe213-f	qe213-m	In the past 12 months, has a boyfriend slapped you or thrown something at you which could hurt you? How often has this happened?	1. Never	2. Once	3. More than once
	qe214-f	qe214-m	In the past 12 months, has a boyfriend pushed or shoved you? How often has this happened?	1. Never	2. Once	3. More than once
	qe215-f	qe215-m	In the past 12 months has a boyfriend hit you with a fist or with something else which could hurt you? How often has this happened?	1. Never	2. Once	3. More than once
	qe216-f	qe216-m	In the past 12 months, has a boyfriend kicked, dragged, beat, choked or burned you? How often has this happened?	1. Never	2. Once	3. More than once
	qe217-f	qe217-m	In the past 12 months has a boyfriend threatened to use or actually used a gun, knife or other weapon against you? How often has this happened?	1. Never	2. Once	3. More than once
	qe218-f	qe218-m	Has your boyfriend slapped, pushed, shoved, kicked, or beat you in the last 6 months?	1. Yes	2. No	3. No boyfriend in last 6 months
	qe219-f	qe219-m	In the last 12 months have you had sex with a boyfriend when you didn't want to because he forced or threatened or pressured you or because you were unable to stop him? If so, was that once or more than once?	1. Never	2. Once	3. More than once
	qe220-f	qe220-m	In the past 12 months have you had sex because your boyfriend threatened to go out with other women if you didn’t have sexual relations with him?	1. Never	2. Once	3. More than once
	qe221-f	qe221-m	Have you had sex with a boyfriend because you were forced or had sex with him because you were threatened in the past 6 months?	1. Yes	2. No	3. No boyfriend in last 6 months
	qe222-f	qe222-m	Have you ever been forced or tricked by someone who was not your boyfriend to have sex?	1. Never	2. Once	3. More than once
	qe223-f	qe223-m	Have you ever had sex when you didn't want to but you were too drunk or drugged to stop it?	1. Never	2. Once	3. More than once
If qe101=2 go to: qe242	qe224-f	qe224-m	Did you tell anyone about any of these experiences of violence that we talked in the previous questions?	1. Yes	2. No
	qe017_INS-f	qe017_INS-m	There are now a few more questions about your relationships. Remember that everything you share here will be used for research purposes only.
	qe225-f	qe225-m	In the past 12 months, have you insulted a girlfriend or made her feel bad on purpose? How often has this happened?	1. Never	2. Once	3. More than once
	qe226-f	qe226-m	In the past 12 months have you ever made fun of or humiliated a girlfriend in front of other people? How often has this happened?	1. Never	2. Once	3. More than once
	qe227-f	qe227-m	In the past 12 months have you threatened to hurt your girlfriend or done things on purpose to a girlfriend that scared or intimidated her for example by the way you looked, by yelling and smashing things? How often has it happened?	1. Never	2. Once	3. More than once
	qe228-f	qe228-m	Have you insulted, humiliated, scared or threatened your girlfriend in the past 6 months?	1. Yes	2. No	3. No girlfriend in last 6 months
	qe229-f	qe229-m	In the past 12 months have you slapped or thrown something at a girlfriend which could hurt her? How often has this happened?	1. Never	2. Once	3. More than once
	qe230-f	qe230-m	In the past 12 months have you pushed or shoved a girlfriend? How often has this happened?	1. Never	2. Once	3. More than once
	qe231-f	qe231-m	In the past 12 months have you hit a girlfriend with a fist or with something else which could hurt her? How often has this happened?	1. Never	2. Once	3. More than once
	qe232-f	qe232-m	In the past 12 months have you kicked, dragged, beat, choked or burned a girlfriend? How often has this happened?	1. Never	2. Once	3. More than once
	qe233-f	qe233-m	In the past 12 months have you threatened to use or actually used a gun, knife or other weapon against a girlfriend? How often has this happened?	1. Never	2. Once	3. More than once
	qe234-f	qe234-m	Have you slapped, pushed, kicked, or beat your girlfriend in the last 6 months?	1. Yes	2. No	3. No girlfriend in last 6 months
	qe235-f	qe235-m	In the past 12 months have you had sex with a girlfriend when she didn't want to because you forced her or pressured her or because she was unable to stop you?	1. Never	2. Once	3. More than once	4. I haven't had a girlfriend
	qe236-f	qe236-m	In the past 12 months, have you had sex with your girlfriend because you threatened to go out with other women if she didn’t have sexual relations with you?	1. Never	2. Once	3. More than once
	qe237-f	qe237-m	Have you forced a girlfriend to have sex or had sex with her because you threatened her in the past 6 months?	1. Yes	2. No	3. No girlfriend in last 6 months
	qe238-f	qe238-m	Have you ever forced or tricked someone who was not your girlfriend to have sex?	1. No	2. Yes, it was before the last 6 months	3. Yes, it was in the last 6 months
	qe239-f	qe239-m	Have you and other boys had sex with a woman at the same time when you forced her or you tricked her?	1. No	2. Yes, it was before the last 6 months	3. Yes, it was in the last 6 months
	qe240-f	qe240-m	Have you and other boys had sex with a woman at the same time when she was too drunk to stop you?	1. No	2. Yes, it was before the last 6 months	3. Yes, it was in the last 6 months
	qe241-f	qe241-m	Have you forced someone who was not your girlfriend to have sex in the last 12 months?	1. Yes	2. No
	qe242-f	qe242-m	Have you ever carried to school a knife or something you thought you might use as a weapon?	1. Yes	2. No
	qe243-f	qe243-m	In the past 12 months did you ever send or share rude, insulting, intimidating or threatening messages or sexually explicit messages or images using a computer or mobile phone? How often?	1. Never	2. Sometimes	3. Often	4. Very Often
	qe244-f	qe244-m	In the past 12 months did you ever receive rude, insulting, intimidating or threatening messages or sexually explicit messages or images using a computer or mobile phone? How often?	1. Never	2. Sometimes	3. Often	4. Very Often
	qe245-f	qe245-m	How often have you been involved in a fight with knives?	1. Never	2. Once	3. 2-3 times	4. More often
	qe246-f	qe246-m	How often have you stolen something from a shop or trader?	1. Never	2. Once	3. 2-3 times	4. More often
	qe247-f	qe247-m	How often have you stolen money from someone at home?	1. Never	2. Once	3. 2-3 times	4. More often
	qe248-f	qe248-m	How often have you kept stolen things for a friend or relative?	1. Never	2. Once	3. 2-3 times	4. More often
	qe249-f	qe249-m	How often have you robbed someone by threatening them?	1. Never	2. Once	3. 2-3 times	4. More often
	qe250-f	qe250-m	Which of the sentences best describes the thoughts and feelings that you have had in the last 2 weeks?	1. I am sad once in a while	2. I am sad many times	3. I am sad all the time
	qe251-f	qe251-m	Which of the sentences best describes the thoughts and feelings that you have had in the last 2 weeks?	1. Things will work out o.k. for me	2. I am not sure if things will work out for me	3. Nothing will ever work out for me
	qe252-f	qe252-m	Which of the sentences best describes the thoughts and feelings that you have had in the last 2 weeks?	1. I do most things ok	2. I do many things wrong	3. I do everything wrong
	qe253-f	qe253-m	Which of the sentences best describes the thoughts and feelings that you have had in the last 2 weeks?	1. I have fun in many things	2. I have fun in some things	3. Nothing is fun at all
	qe254-f	qe254-m	Which of the sentences best describes the thoughts and feelings that you have had in the last 2 weeks?	1. I am bad once in a while	2. I am bad many times	3. I am bad all the time
	qe255-f	qe255-m	Which of the sentences best describes the thoughts and feelings that you have had in the last 2 weeks?	1. I think about bad things happening to me once in a while	2. I worry that bad things will happen to me	3. I am sure that terrible things will happen to me
	qe256-f	qe256-m	Which of the sentences best describes the thoughts and feelings that you have had in the last 2 weeks?	1. I like myself	2. I do not like myself	3. I hate myself
	qe257-f	qe257-m	Which of the sentences best describes the thoughts and feelings that you have had in the last 2 weeks?	1. I feel like crying once in a while	2. I feel like crying many days	3. I feel like crying everyday
	qe258-f	qe258-m	Which of the sentences best describes the thoughts and feelings that you have had in the last 2 weeks?	1. Things bother me once in a while	2. Things bother me many times	3. Things bother me all the time
	qe259-f	qe259-m	Which of the sentences best describes the thoughts and feelings that you have had in the last 2 weeks?	1. I like being with people	2. I do not like being with people many times	3. I do not want to be with people at all
	qe260-f	qe260-m	Which of the sentences best describes the thoughts and feelings that you have had in the last 2 weeks?	1. I make up my mind about things easily	2. I cannot make up my mind about things	3. It is hard to make up my mind about things
	qe261-f	qe261-m	Which of the sentences best describes the thoughts and feelings that you have had in the last 2 weeks?	1. I look ok	2. There are some bad things about my looks	3. I look ugly
	qe262-f	qe262-m	Which of the sentences best describes the thoughts and feelings that you have had in the last 2 weeks?	1. I sleep pretty well	2. I have trouble sleeping many nights	3. I have trouble sleeping every night
	qe263-f	qe263-m	Which of the sentences best describes the thoughts and feelings that you have had in the last 2 weeks?	1. I am tired once in a while	2. I am tired many days	3. I am tired all the time
	qe264-f	qe264-m	Which of the sentences best describes the thoughts and feelings that you have had in the last 2 weeks?	1. I do not worry about aches and pains	2. I worry about aches and pains many times	3. I worry about aches and pains all the time
	qe265-f	qe265-m	Which of the sentences best describes the thoughts and feelings that you have had in the last 2 weeks?	1. I do not feel alone	2. I feel alone many times	3. I feel alone all the time
	qe266-f	qe266-m	Which of the sentences best describes the thoughts and feelings that you have had in the last 2 weeks?	1. I have fun at school many times	2. I have fun at school only once in a while	3. I never have fun at school
	qe267-f	qe267-m	Which of the sentences best describes the thoughts and feelings that you have had in the last 2 weeks?	1. I have plenty of friends	2. I have some friends but I wish I had more	3. I do not have any friends
	qe268-f	qe268-m	Which of the sentences best describes the thoughts and feelings that you have had in the last 2 weeks?	1. My schoolwork is alright	2. My schoolwork is not as good as before	3. I do very badly in subjects I used to be good in
	qe269-f	qe269-m	Which of the sentences best describes the thoughts and feelings that you have had in the last 2 weeks?	1. I am sure that somebody loves me	2. I am not sure if anybody loves me	3. Nobody really loves me
	qe270-f	qe270-m	Which of the sentences best describes the thoughts and feelings that you have had in the last 2 weeks?	1. I usually do what I am told	2. I do not do what I am told most times	3. I never do what I am told
	qe271-f	qe271-m	Which of the sentences best describes the thoughts and feelings that you have had in the last 2 weeks?	1. I get along with people	2. I get into fights many times	3. I get into fights all the time
End survey	qe018_INS-f	qe018_INS-m	Thank you very much for participating in this research. We really appreciate you spending your time on this and we are sorry if it has made you think about things that are often easier to forget.Please remember that we have to understand the lives and thoughts of young people in South Africa if we are to make the country a healthier and better place. Thank you for helping. FINISH
