# Supplementary material for: RCT evaluation of Skhokho: A holistic school intervention to prevent gender-based violence among South African Grade 8s
Source: PLoS One. 2019 Oct 29;14(10):e0223562. doi: 10.1371/journal.pone.0223562 (PMC6818771; doi:10.1371/journal.pone.0223562)
Supplement: S2 File — (XLSX) [file pone.0223562.s003.xlsx]

## Sheet: Sheet1
Skip Instructions	Audio	Texte	Answer1e	Answer2e	Answer3e	Answer4e	Answer5e	Answer6e	Answer7e	Answer8e	Answer9e	Answer10e
	qe001_INS	Most of the questions are about yourself, your home and your child. Please try and relax, there are no right or wrong answers. Remember that everything you answer will be kept secret. If there is a question you do not want to answer please skip to the next question.
	qe101	Are you male or female?	1. Male	2. Female
	qe102	Is your child in Grade 8 a boy or a girl?	1. Boy	2. Girl
	qe103	How old is your child? BREAKBREAK (Enter age as 2 digits)
	qe104	What's your date of birth? BREAK BREAK (Enter as DDMMYY)
	qe105	What is your level of education?	1. No schooling	2. Primary school	3. Secondary school	4. Completed matric	5. Some tertiary training or study	6. Completed Degree or Diploma
	qe106	Which race group do you consider yourself?	1. Black African	2. Coloured	3. Indian or Asian	4. White	5. Other
	qe107	Are you married or living with a partner?	1. Married	2. Living together unmarried	3. Have a partner but not living together	4. No partner
	qe108	What is your relationship to your child in Grade 8?	1. A biological parent (Mother or Father)	2. Step-mother or Step -father	3. Foster parent	4. Grand- parent	5. Aunt or Uncle	6. Brother or Sister
	qe109	Which of the biological parents of your child in Grade 8 are still alive?	1. Mother alive	2. Father alive	3. Both alive	4. Neither or Do not know
	qe110	Do you have other children you are caring for in addition to the child in Grade 8? How many? BREAKBREAK (Enter number)
	qe111	How often do you ask your Grade 8 child how was his or her day or how was school?	1. Every day	2. Each week	3. At least once a month	4. Sometimes but not each month	5. Never
	qe112	How often do you ask your Grade 8 child about his or her grades or what he or she is learning at school?	1. Every day	2. Each week	3. At least once a month	4. Sometimes but not each month	5. Never
	qe113	How often do you ask your Grade 8 child how he or she is feeling or whether anything bothers him or her?	1. Every day	2. Each week	3. At least once a month	4. Sometimes but not each month	5. Never
	qe114	How often do you listen to your Grade 8 child talk about his or her friends and their lives and what they do?	1. Every day	2. Each week	3. At least once a month	4. Sometimes but not each month	5. Never
	qe115	How often do you ask your Grade 8 child about their girlfriend or boyfriend and what they do when they get together, or if they are not dating, whether there is someone they fancy?	1. Every day	2. Each week	3. At least once a month	4. Sometimes but not each month	5. Never
	qe116	How often do you talk to your Grade 8 child about HIV or AIDS?	1. Often	2. Sometimes	3. Rarely	4. Never
	qe117	If your grade 8 child wanted to talk about sex with you, how embarrassed would you be?	1. Very embarrassed	2. Somewhat embarrassed	3. Not embarrassed at all
	qe118	If your Grade 8 child wanted to talk about sex with you how offended would you be?	1. Very offended	2. Somewhat offended	3. Not offended at all
	qe002_INS	Next are some statements and for each we want you to mark whether you strongly agree, agree, disagree or strongly disagree with them:
	qe119	I know about my Grade 8 child’s future dreams and plans.	1. Strongly agree	2. Agree	3. Disagree	4. Strongly disagree
	qe120	I would be told if there was something bothering him or her.	1. Strongly agree	2. Agree	3. Disagree	4. Strongly disagree
	qe121	I would know if my Grade 8 child had problems at school.	1. Strongly agree	2. Agree	3. Disagree	4. Strongly disagree
	qe122	I would know if my Grade 8 child was being bullied at school by teachers or other children.	1. Strongly agree	2. Agree	3. Disagree	4. Strongly disagree
	qe123	I know whether my Grade 8 child has a boyfriend or girlfriend.	1. Strongly agree	2. Agree	3. Disagree	4. Strongly disagree
	qe124	I know whether my Grade 8 child has ever had sex.	1. Strongly agree	2. Agree	3. Disagree	4. Strongly disagree
	qe125	I know whether my Grade 8 child has sex and always uses a condom.	1. Strongly agree	2. Agree	3. Disagree	4. Strongly disagree
	qe126	I know whether my Grade 8 child has sex and is always protected by contraception from getting pregnant or making a girl pregnant.	1. Strongly agree	2. Agree	3. Disagree	4. Strongly disagree
	qe127	I know whether my Grade 8 child drinks alcohol .	1. Strongly agree	2. Agree	3. Disagree	4. Strongly disagree
	qe128	I know whether my Grade 8 child uses drugs.	1. Strongly agree	2. Agree	3. Disagree	4. Strongly disagree
	qe129	I know whether a girlfriend or boyfriend has emotionally or physically hurt my Grade 8 child.	1. Strongly agree	2. Agree	3. Disagree	4. Strongly disagree
	qe130	I know whether my Grade 8 child has ever hurt a girlfriend or boyfriend emotionally or physically.	1. Strongly agree	2. Agree	3. Disagree	4. Strongly disagree
	qe131	I know whether my Grade 8 child has ever been involved in stealing or such things.	1. Strongly agree	2. Agree	3. Disagree	4. Strongly disagree
	qe003_INS	The following statements are about what you expect from your Grade 8 child, can you tell us whether you expect these, and if so how often, or whether you never do them:
	qe132	I expect my Grade 8 child to cook or help prepare food .	1. Every day	2. 3-4 times a week	3. 1-2 times a week	4. Less than once each week	5. Never
	qe133	I expect my Grade 8 child to wash dishes.	1. Every day	2. 3-4 times a week	3. 1-2 times a week	4. Less than once each week	5. Never
	qe134	I expect my Grade 8 child to wash clothes or iron.	1. Every day	2. 3-4 times a week	3. 1-2 times a week	4. Less than once each week	5. Never
	qe135	I expect my Grade 8 child to sweep or clean the house.	1. Every day	2. 3-4 times a week	3. 1-2 times a week	4. Less than once each week	5. Never
	qe136	I expect my Grade 8 child to garden or clean the yard.	1. Every day	2. 3-4 times a week	3. 1-2 times a week	4. Less than once each week	5. Never
	qe137	How much pocket money do you give your teenage child each week?	1. I do not give pocket money regularly	2. R20 or less	3. R21-49	4. R50-99,	5. R100 or more
	qe138	How likely do you think it is that your child gets extra money from a girlfriend or boyfriend?	1. Very likely	2. Quite likely	3. Not very likely	4. No boyfriend or girlfriend, or I am confident this does not happen
	qe139	How likely do you think it is that your child gives money to a girlfriend or boyfriend?	1. Very likely	2. Quite likely	3. Not very likely	4. No boyfriend or girlfriend, or I am confident this does not happen
	qe004_INS	Next are statements about you and your child. Have you done the following things and when was the last time you did so?
	qe140	I have told my Grade 8 child he or she is good, clever or beautiful.	1. In the last 6 months	2. Between 6 and 12 months ago	3. Before the last 12 months	4. Never
	qe141	I have talked about the future and encouraged my Grade 8 child to make something of his or her life.	1. In the last 6 months	2. Between 6 and 12 months ago	3. Before the last 12 months	4. Never
	qe142	I have told my Grade 8 child he or she is lazy or stupid.	1. In the last 6 months	2. Between 6 and 12 months ago	3. Before the last 12 months	4. Never
	qe143	I have been angry and told her or him off in front of others.	1. In the last 6 months	2. Between 6 and 12 months ago	3. Before the last 12 months	4. Never
	qe144	My Grade 8 child has spent time outside the home and I do not know where he or she is.	1. In the last 6 months	2. Between 6 and 12 months ago	3. Before the last 12 months	4. Never
	qe145	I have been too drunk to care for my Grade 8 child.	1. In the last 6 months	2. Between 6 and 12 months ago	3. Before the last 12 months	4. Never
	qe146	I have punished my Grade 8 child by beating him/her.	1. In the last 6 months	2. Between 6 and 12 months ago	3. Before the last 12 months	4. Never
	qe147	I have beaten my Grade 8 child with a belt or stick or whip or something else hard	1. In the last 6 months	2. Between 6 and 12 months ago	3. Before the last 12 months	4. Never
	qe148	How often do you drink alcohol?	1. Every day or nearly every day	2. Once or twice a week	3. 1-3 times in a month	4. Less than once in a week	5. Never
	qe149	How often do you have five or more drinks on one occasion?	1. Every day or nearly every day	2. Once or twice a week	3. 1-3 times in a month	4. Less than once in a week	5. Never
	qe005_INS	The next questions ask about your feelings about your parenting. Write the number that best shows how often you have these feelings
	qe150a	I have felt trapped by my child or children.	1. Not at all	2	3	4	5. Very often
	qe150b	I have felt I am not succeeding in achieving my life goals because of my child or children.	1. Not at all	2	3	4	5. Very often
	qe150c	I sometimes have felt am afraid of my child or children.	1. Not at all	2	3	4	5. Very often
	qe150d	I have felt I am a failure in my child raising.	1. Not at all	2	3	4	5. Very often
	qe150e	I have experienced troubling dreams about my child or children.	1. Not at all	2	3	4	5. Very often
	qe150f	I have felt a sense of hopelessness about my child or children.	1. Not at all	2	3	4	5. Very often
	qe150g	I have frequently felt weak, tired or rundown as a result of my child or children.	1. Not at all	2	3	4	5. Very often
	qe150h	I have felt powerless to help my child or children.	1. Not at all	2	3	4	5. Very often
	qe150i	I have felt depressed as a result of my child or children	1. Not at all	2	3	4	5. Very often
	qe150j	I sometimes have felt great fear for my child or children.	1. Not at all	2	3	4	5. Very often
	qe150k	I have failed to separate from my child care problems when I go to work or do things in the community.	1. Not at all	2	3	4	5. Very often
	qe150l	I have lost sleep over my problems with my child or my children’s problems.	1. Not at all	2	3	4	5. Very often
	qe150m	My heart has been heavy or spirit low when I think about my problems as a parent.	1. Not at all	2	3	4	5. Very often
	qe006_INS	The next statements are just about your child in Grade 8. Please indicate whether you strongly agree, agree, disagree or strongly disagree with them.
	qe151	I always read my Grade 8 child’s school report.	1. Strongly agree	2. Agree	3. Disagree	4. Strongly disagree
	qe152	I respect my Grade 8 child's opinions and encourage him/her to express them.	1. Strongly agree	2. Agree	3. Disagree	4. Strongly disagree
	qe153	I often feel angry with my Grade 8 child.	1. Strongly agree	2. Agree	3. Disagree	4. Strongly disagree
	qe154	I put the wishes of my partner before the wishes of my Grade 8 child.	1. Strongly agree	2. Agree	3. Disagree	4. Strongly disagree
	qe155	I encourage my Grade 8 child always to do his/her best.	1. Strongly agree	2. Agree	3. Disagree	4. Strongly disagree
	qe156	I watch closely what my Grade 8 child eats and when s/he eats.	1. Strongly agree	2. Agree	3. Disagree	4. Strongly disagree
	qe157	I feel a child should be given comfort and understanding when s/he is scared or upset.	1. Strongly agree	2. Agree	3. Disagree	4. Strongly disagree
	qe158	I try to stop my Grade 8 child from doing things where s/he might get hurt.	1. Strongly agree	2. Agree	3. Disagree	4. Strongly disagree
	qe159	I believe physical punishment to be the best way of disciplining.	1. Strongly agree	2. Agree	3. Disagree	4. Strongly disagree
	qe160	I believe that a Grade 8 child should be seen and not heard.	1. Strongly agree	2. Agree	3. Disagree	4. Strongly disagree
	qe161	I sometimes forget the promises I have made to my Grade 8 child.	1. Strongly agree	2. Agree	3. Disagree	4. Strongly disagree
	qe162	I express affection by hugging, kissing, and holding my Grade 8 child.	1. Strongly agree	2. Agree	3. Disagree	4. Strongly disagree
	qe163	I find some of my greatest satisfactions in my Grade 8 child.	1. Strongly agree	2. Agree	3. Disagree	4. Strongly disagree
	qe164	I prefer that my Grade 8 child not try things if there is a chance s/he will fail.	1. Strongly agree	2. Agree	3. Disagree	4. Strongly disagree
	qe165	I often do not know how to discipline my Grade 8 child.	1. Strongly agree	2. Agree	3. Disagree	4. Strongly disagree
	qe166	I worry about the bad and sad things that can happen to my Grade 8 child as s/he grows up.	1. Strongly agree	2. Agree	3. Disagree	4. Strongly disagree
	qe167	I do not allow my Grade 8 child to get angry with me.	1. Strongly agree	2. Agree	3. Disagree	4. Strongly disagree
	qe168	I feel my Grade 8 child is a bit of a disappointment to me.	1. Strongly agree	2. Agree	3. Disagree	4. Strongly disagree
	qe169	I give up some of my own interests because of my Grade 8 child.	1. Strongly agree	2. Agree	3. Disagree	4. Strongly disagree
	qe170	I tend to spoil my Grade 8 child.	1. Strongly agree	2. Agree	3. Disagree	4. Strongly disagree
	qe171	I talk it over and reason with my Grade 8 child when s/he misbehaves.	1. Strongly agree	2. Agree	3. Disagree	4. Strongly disagree
	qe172	I joke and play with my Grade 8 child.	1. Strongly agree	2. Agree	3. Disagree	4. Strongly disagree
	qe173	My Grade 8 child and I have warm, intimate times together.	1. Strongly agree	2. Agree	3. Disagree	4. Strongly disagree
	qe174	I have strict, well-established rules for my Grade 8 child.	1. Strongly agree	2. Agree	3. Disagree	4. Strongly disagree
	qe175	I think one has to let a child take many chances as s/he grows up and tries new things	1. Strongly agree	2. Agree	3. Disagree	4. Strongly disagree
	qe176	I encourage my Grade 8 child to be curious, to explore and question things.	1. Strongly agree	2. Agree	3. Disagree	4. Strongly disagree
	qe177	I believe in praising a Grade 8 child when s/he is good and think it gets better results than punishing him/her when s/he is bad.	1. Strongly agree	2. Agree	3. Disagree	4. Strongly disagree
	qe178	I make sure my Grade 8 child knows that I appreciate what s/he tries or accomplishes.	1. Strongly agree	2. Agree	3. Disagree	4. Strongly disagree
	qe179	I encourage my Grade 8 child to talk about his/her troubles.	1. Strongly agree	2. Agree	3. Disagree	4. Strongly disagree
	qe180	I think a Grade 8 child should be encouraged to do things better than others.	1. Strongly agree	2. Agree	3. Disagree	4. Strongly disagree
	qe181	I punish my Grade 8 child by taking away something s/he otherwise would have had, such as a cell phone or stopping pocket money.	1. Strongly agree	2. Agree	3. Disagree	4. Strongly disagree
	qe182	I reward my Grade 8 child when s/he has a good school report.	1. Strongly agree	2. Agree	3. Disagree	4. Strongly disagree
	qe183	I let my Grade 8 child know how ashamed and disappointed I am when s/he misbehaves.	1. Strongly agree	2. Agree	3. Disagree	4. Strongly disagree
	qe184	I make sure I know where my Grade 8 child is and what s/he is doing.	1. Strongly agree	2. Agree	3. Disagree	4. Strongly disagree
	qe185	I would worry a lot about a teenage boy in case he got into trouble and hurt people.	1. Strongly agree	2. Agree	3. Disagree	4. Strongly disagree
	qe186	I feel responsible for what my Grade 8 child gets up to.	1. Strongly agree	2. Agree	3. Disagree	4. Strongly disagree
	qe187	I am concerned that my Grade 8 child should behave properly towards others.	1. Strongly agree	2. Agree	3. Disagree	4. Strongly disagree
	qe188	I make sure my Grade 8 child knows where I am.	1. Strongly agree	2. Agree	3. Disagree	4. Strongly disagree
	qe189	I make sure my Grade 8 child can reach me or another trusted adult in an emergency.	1. Strongly agree	2. Agree	3. Disagree	4. Strongly disagree
	qe190	I need to know my Grade 8 child is safe when I am not there.	1. Strongly agree	2. Agree	3. Disagree	4. Strongly disagree
	qe191	I arrange a trusted adult to be there for my Grade 8 child if I am out for more than a short while.	1. Strongly agree	2. Agree	3. Disagree	4. Strongly disagree
	qe007_INS	Thank you for answering these questions. Next we have some statements which ask about views on the home and about relationships between men and women that are generally held in your community and about your own views. For each please indicate whether you strongly agree, agree, disagree or strongly disagree.
	qe192a	My community thinks a woman should obey her husband.	1. Strongly agree	2. Agree	3. Disagree	4. Strongly disagree
	qe192b	I think a woman should obey her husband.	1. Strongly agree	2. Agree	3. Disagree	4. Strongly disagree
	qe193a	My community thinks a man should have the final say in family matters.	1. Strongly agree	2. Agree	3. Disagree	4. Strongly disagree
	qe193b	I think a man should have the final say in family matters.	1. Strongly agree	2. Agree	3. Disagree	4. Strongly disagree
	qe194a	My community thinks men and women should share work around the home such as doing the dishes, cleaning and cooking.	1. Strongly agree	2. Agree	3. Disagree	4. Strongly disagree
	qe194b	I think men and women should share work around the home such as doing the dishes, cleaning and cooking.	1. Strongly agree	2. Agree	3. Disagree	4. Strongly disagree
	qe195a	My community thinks that if someone insults a man he should be prepared to physically fight to defend his honour.	1. Strongly agree	2. Agree	3. Disagree	4. Strongly disagree
	qe195b	I think that if someone insults a man he should be prepared to physically fight to defend his honour.	1. Strongly agree	2. Agree	3. Disagree	4. Strongly disagree
	qe196a	My community thinks that if a wife does something wrong her husband has the right to punish her.	1. Strongly agree	2. Agree	3. Disagree	4. Strongly disagree
	qe196b	I think that if a wife does something wrong her husband has the right to punish her.	1. Strongly agree	2. Agree	3. Disagree	4. Strongly disagree
	qe197a	My community thinks that there are times when a woman deserves to be beaten.	1. Strongly agree	2. Agree	3. Disagree	4. Strongly disagree
	qe197b	I think that there are times when a woman deserves to be beaten.	1. Strongly agree	2. Agree	3. Disagree	4. Strongly disagree
	qe198a	My community thinks that if children do wrong they should be beaten.	1. Strongly agree	2. Agree	3. Disagree	4. Strongly disagree
	qe198b	I think that if children do wrong they should be beaten.	1. Strongly agree	2. Agree	3. Disagree	4. Strongly disagree
	qe199a	My community thinks that children should respect elders and always obey them.	1. Strongly agree	2. Agree	3. Disagree	4. Strongly disagree
	qe199b	I think children should respect elders and always obey them.	1. Strongly agree	2. Agree	3. Disagree	4. Strongly disagree
	qe200a	My community thinks that children’s opinions are not important when making plans for a family.	1. Strongly agree	2. Agree	3. Disagree	4. Strongly disagree
	qe200b	I think that children’s opinions are not important when making plans for a family.	1. Strongly agree	2. Agree	3. Disagree	4. Strongly disagree
	qe201a	My community thinks that if a girl dresses sexy or gets drunk she’s inviting men to rape her.	1. Strongly agree	2. Agree	3. Disagree	4. Strongly disagree
	qe201b	I think that if a girl dresses sexy or gets drunk she’s inviting men to rape her.	1. Strongly agree	2. Agree	3. Disagree	4. Strongly disagree
	qe202a	My community thinks that when a woman is raped she is usually to blame for putting herself in that situation.	1. Strongly agree	2. Agree	3. Disagree	4. Strongly disagree
If qe101=1 go to: qe009_INS	qe202b	I think that when a woman is raped she is usually to blame for putting herself in that situation.	1. Strongly agree	2. Agree	3. Disagree	4. Strongly disagree
	qe008_INS	In any relationship there are good times and bad times. I now want to ask you about some of the bad times you have in relationships and what has happened. Remember there are no right or wrong answers and anything you say will be kept confidential.
	qe203	In the past 6 months has your husband or a boyfriend ever threatened to hurt you? How often did this happen?	1. Never	2. Once	3. Few times	4. Many times
	qe204	In the past 6 months has your husband or a boyfriend ever not provided money to run the house or look after the children, but has money for other things? How often did this happen?	1. Never	2. Once	3. Few times	4. Many times
	qe205	Has your husband or a boyfriend ever slapped you, pushed or shoved you, or threw something at you which could hurt you? How often did this happen?	1. Never	2. Once	3. Few times	4. Many times
	qe206	Has your husband or a boyfriend ever hit you with a fist or with something else which could hurt you? How often did this happen?	1. Never	2. Once	3. Few times	4. Many times
	qe207	Has your husband or a boyfriend ever kicked, dragged, choked or burnt you or threatened to use or actually use a gun, knife or other weapon against you? How often did this happen?	1. Never	2. Once	3. Few times	4. Many times
	qe208	Have you been slapped, beaten or hurt in any of these ways in the past 6 months?	1. Yes	2. No	3. No partner in the last 6 months
	qe209	Has your husband or a boyfriend ever physically forced you to have sex when you did not want to? How often has this happened?	1. Never	2. Once	3. Few times	4. Many times
	qe210	Was it in the past 6 months?	1. Yes	2. No	3. No partner in the last 6 months
	qe211	Did you ever have sexual intercourse when you did not want to because you were afraid of what your partner might do? How often has this happened?	1. Never	2. Once	3. Few times	4. Many times
	qe212	Was it in the past 6 months?	1. Yes	2. No	3. No partner in the last 6 months
	qe009_INS	For the next set of questions I want you to tell me if you feel or experience the following:
	qe213a	Do you often have headaches	1. Yes	2. No
	qe213b	Is your appetite poor?	1. Yes	2. No
	qe213c	Do you sleep badly?	1. Yes	2. No
	qe213d	Are you easily frightened?	1. Yes	2. No
	qe213e	Do your hands shake?	1. Yes	2. No
	qe213f	Do you feel nervous, tense or worried?	1. Yes	2. No
	qe213g	Is your digestion poor?	1. Yes	2. No
	qe213h	Do you have trouble thinking clearly?	1. Yes	2. No
	qe213i	Do you feel unhappy?	1. Yes	2. No
	qe213j	Do you cry more than usual?	1. Yes	2. No
	qe213k	Do you find it difficult to enjoy your daily activities?	1. Yes	2. No
	qe213l	Do you find it difficult to make decisions?	1. Yes	2. No
	qe213m	Is your daily work suffering?	1. Yes	2. No
	qe213n	Are you unable to play a useful part in life?	1. Yes	2. No
	qe213o	Have you lost interest in things?	1. Yes	2. No
	qe213p	Do you feel that you are a worthless person?	1. Yes	2. No
	qe214	How often does the father of your Grade 8 child spend time with him or her? If you are the father, how often do you spend time with him or her?	1. Daily or every week	2. Each fortnight	3. Each Month	4. During holidays	5. Once a year	6. Less often or Never
	qe215	Do you receive a child support grant or foster grant for your child in Grade 8?	1. Yes	2. No
	qe216	How much do you earn per month? If you pay tax or have deductions please tell us your earnings before these.	1. R1 – R500	2. R501 – R1000	3. R1 001 – R2000	4. R2001 – R5000	5. R5001 – 10 000	6. R10 001 – 20 000	7. R20 001 or more
	qe217	Do you get financial support of any kind from the child’s other parent (or parent, if you are not a biological parent)?	1. Yes	2. No
	qe218	How often do you get money or other financial support?	1. Each month	2. Every 2-3 months	3. At least 2-3 times a year	4. Less often or never	5. It is my role to provide for my child
	qe219	Is another parent of your child also attending this programme?	1. Yes	2. No
	qe220	The questions in this survey were:	1. Very easy to understand	2. Easy to understand	3. Difficult to understand	4. Very difficult to understand
	qe221	Overall, how honest would you say you were in answering this questionnaire?	1. Not honest at all	2. Not very honest	3. Fairly honest	4. Very honest	5. Completely honest
	qe222	How do you feel about answering this survey?	1. I found it painful or hard and wish I had not done it	2. I found it painful or hard but I am happy to answer the questions	3. I feel fine about it
End survey	qe010_INS	The End: Thank you for participating in the survey.
									7. R20 001 goba go feta moo
									7. R20 001 kgotsa go feta
