# Supplementary material for: RCT evaluation of Skhokho: A holistic school intervention to prevent gender-based violence among South African Grade 8s
Source: PLoS One. 2019 Oct 29;14(10):e0223562. doi: 10.1371/journal.pone.0223562 (PMC6818771; doi:10.1371/journal.pone.0223562)
Supplement: S3 File — (XLSX) [file pone.0223562.s004.xlsx]

## Sheet: Sheet1
Skip Instructions	Audio	Texte	Answer1e	Answer2e	Answer3e	Answer4e	Answer5e	Answer6e	Answer7e	Answer8e	Answer9e	Answer10e
	1_INS	The first questions are about yourself, and your work situation. Please try and relax, there are no right or wrong answers. Remember that everything you answer will be kept secret. If there is a question you do not want to answer please skip to the next question.
	1	Are you male or female?	1. Male	2. Female
	2	How old are you? BREAKBREAK (Enter 2 digits)
	3	How long have you been working at the school?	1. just started	2. in my first year	3. in my second year	4. 3-5 years	5. 6-9 years	6. 10 years or more
	4	Did you attend training on Positive discipline organised by our project?	1. Yes	2. No
	5	Did you attend any other sessions or training offered by the MRC project?	1. Yes	2. No
	2_INS	For the following statements please indicate whether you Strongly agree, Agree, Disagree or Strongly Disagree.
	6	Our school has a sense of vision, and a mission that is recognised by all staff and learners.	1. Strongly Agree	2. Agree	3. Disagree	4. Strongly Disagree
	7	Most staff members feel valued and listened to by the school leadership.	1. Strongly Agree	2. Agree	3. Disagree	4. Strongly Disagree
	8	Staff have a high level of trust and respect in the leadership.	1. Strongly Agree	2. Agree	3. Disagree	4. Strongly Disagree
	9	Teacher – learner interactions could typically be described as supportive and respectful.	1. Strongly Agree	2. Agree	3. Disagree	4. Strongly Disagree
	10	The school leadership is transparent, accountable, and promotes a supporting and enhancing schooling environment.	1. Strongly Agree	2. Agree	3. Disagree	4. Strongly Disagree
	11	The school is achieving well at matric and in end of year exams.	1. Strongly Agree	2. Agree	3. Disagree	4. Strongly Disagree
	12	The school has enough books and learning and teaching materials.	1. Strongly Agree	2. Agree	3. Disagree	4. Strongly Disagree
	13	Learners learn to work cooperatively and as members of a team.	1. Strongly Agree	2. Agree	3. Disagree	4. Strongly Disagree
	14	Teachers go the extra mile to support learners.	1. Strongly Agree	2. Agree	3. Disagree	4. Strongly Disagree
	15	Learners feel listened to, represented, and that they have a voice.	1. Strongly Agree	2. Agree	3. Disagree	4. Strongly Disagree
	16	Learners enjoy being at school.	1. Strongly Agree	2. Agree	3. Disagree	4. Strongly Disagree
	17	Learners speak about the school in proud and positive terms.	1. Strongly Agree	2. Agree	3. Disagree	4. Strongly Disagree
	18	School has adequate classrooms and science laboratories.	1. Strongly Agree	2. Agree	3. Disagree	4. Strongly Disagree
	19	Very few learners drop out from school or repeat each year.	1. Strongly Agree	2. Agree	3. Disagree	4. Strongly Disagree
	20	School library is functional.	1. Strongly Agree	2. Agree	3. Disagree	4. Strongly Disagree
	21	The school grounds are safe and monitored by teaching staff at breaks.	1. Strongly Agree	2. Agree	3. Disagree	4. Strongly Disagree
	22	The school has strong policies and guidelines that deal with drugs and alcohol abuse among learners.	1. Strongly Agree	2. Agree	3. Disagree	4. Strongly Disagree
	23	Dedicating time and resources to addressing the problems of bullying is one of our highest priorities.	1. Strongly Agree	2. Agree	3. Disagree	4. Strongly Disagree
	24	School has buildings and facilities that are well maintained.	1. Strongly Agree	2. Agree	3. Disagree	4. Strongly Disagree
	25	Learners may be bullied at school if they are thought to be gay or lesbian.	1. Definitely Yes	2. Probably Yes	3. Probably No	4. Definitely No
	26	Learners may be bullied at school when they are from another country.	1. Definitely Yes	2. Probably Yes	3. Probably No	4. Definitely No
	27	Learners may be bullied at school if they have HIV or a chronic illness.	1. Definitely Yes	2. Probably Yes	3. Probably No	4. Definitely No
	28	Learners may be bullied at school if they come from very poor homes or are orphaned.	1. Definitely Yes	2. Probably Yes	3. Probably No	4. Definitely No
	29	Boy learners may be bullied at school if they are not good at sport or are not seen as tough.	1. Definitely Yes	2. Probably Yes	3. Probably No	4. Definitely No
	30	Physical bullying is a problem among learners at our school.	1. Strongly Agree	2. Agree	3. Disagree	4. Strongly Disagree
	31	Verbal or social bullying is a problem among learners at our school.	1. Strongly Agree	2. Agree	3. Disagree	4. Strongly Disagree
	32	Stealing lunchboxes or lunch money is a problem among learners at our school.	1. Strongly Agree	2. Agree	3. Disagree	4. Strongly Disagree
	33	Sexual harassment or bullying is a problem among learners in school.	1. Strongly Agree	2. Agree	3. Disagree	4. Strongly Disagree
	34	Sexual teasing is a problem among learners in the school.	1. Strongly Agree	2. Agree	3. Disagree	4. Strongly Disagree
	35	There is a high degree of bullying among learners at our school.	1. Strongly Agree	2. Agree	3. Disagree	4. Strongly Disagree
	36	Physical fights between girl learners is a problem at our school.	1. Strongly Agree	2. Agree	3. Disagree	4. Strongly Disagree
	37	Physical fights between boy learners is a problem at our school.	1. Strongly Agree	2. Agree	3. Disagree	4. Strongly Disagree
	38	Our school promotes learners treating each other with respect.	1. Strongly Agree	2. Agree	3. Disagree	4. Strongly Disagree
	39	Our school has a problem with classroom discipline.	1. Strongly Agree	2. Agree	3. Disagree	4. Strongly Disagree
	40	Our school has a problem of drugs and alcohol among learners.	1. Strongly Agree	2. Agree	3. Disagree	4. Strongly Disagree
	41	Teachers ignore fighting at our school.	1. Strongly Agree	2. Agree	3. Disagree	4. Strongly Disagree
	42	Teachers ignore bullying at our school.	1. Strongly Agree	2. Agree	3. Disagree	4. Strongly Disagree
	43	Teachers support the boys and girls at our school who tease others.	1. Strongly Agree	2. Agree	3. Disagree	4. Strongly Disagree
	44	If a teacher fancies a school girl or boy he or she often finds a way to let her or him know it.	1. Strongly Agree	2. Agree	3. Disagree	4. Strongly Disagree
	45	Teachers often flirt with the learners at our school.	1. Strongly Agree	2. Agree	3. Disagree	4. Strongly Disagree
	46	Teachers are often late for class or miss lessons.	1. Strongly Agree	2. Agree	3. Disagree	4. Strongly Disagree
	47	Teachers often shout and threaten learners.	1. Strongly Agree	2. Agree	3. Disagree	4. Strongly Disagree
	48	Teachers often prefer to ask others to punish learners for them rather than imposing discipline themselves.	1. Strongly Agree	2. Agree	3. Disagree	4. Strongly Disagree
	49	Teachers often beat learners for bad behaviour.	1. Strongly Agree	2. Agree	3. Disagree	4. Strongly Disagree
	50	I often punish learners for bad behaviour.	1. Strongly Agree	2. Agree	3. Disagree	4. Strongly Disagree
	51	In the past 6 months I beat a learner or sent one to another teacher for beating.	1. Yes	2. No
	3_INS	The following items are about your feelings about your work situation. Write the number that best reflects how often you have the following feelings following the rating scale, 1 through 5. Do you say it has not happened at all (1), or happened very often (5), or the frequency is in between (2, 3, 4)?
	52	I have felt trapped by my work.	1. Not at all	2	3	4	5. Very often
	53	I have felt I am not succeeding in achieving my life goals in my job.	1. Not at all	2	3	4	5. Very often
	54	I sometimes have felt am afraid of the learners.	1. Not at all	2	3	4	5. Very often
	55	I have felt I am a failure in my teaching.	1. Not at all	2	3	4	5. Very often
	56	I have experienced troubling dreams about my work.	1. Not at all	2	3	4	5. Very often
	57	I have felt a sense of hopelessness about my work.	1. Not at all	2	3	4	5. Very often
	58	I have frequently felt weak, tired or rundown as a result of my work.	1. Not at all	2	3	4	5. Very often
	59	I have felt powerless to help my learners.	1. Not at all	2	3	4	5. Very often
	60	I have felt depressed as a result of my work.	1. Not at all	2	3	4	5. Very often
	61	I sometimes have felt great fear for my learners.	1. Not at all	2	3	4	5. Very often
	62	I have failed to separate from my work problems when I go home or do things in the community.	1. Not at all	2	3	4	5. Very often
	63	I have lost sleep over my problems with work or my learners’ problems.	1. Not at all	2	3	4	5. Very often
	64	My heart has been heavy or spirit low when I think about my work.	1. Not at all	2	3	4	5. Very often
	65	The questions in this survey were:	1. Very easy to understand	2. Easy to understand	3. Difficult to understand	4. Very difficult to understand
	66	Overall, how honest would you say you were in answering this questionnaire?	1. Not honest	2. Not very honest	3. Fairly honest	4. Very honest	5. Completely honest
End survey	4_INS	The End: Thank you for participating in the survey.
